# Supplementary material for: ﻿Taxonomic notes on Neocinnamomum (Lauraceae): a new combination and a new species from southwestern China
Source: PhytoKeys. 2026 Jan 16;269:209–20. doi: 10.3897/phytokeys.269.177163 (PMC12831112; doi:10.3897/phytokeys.269.177163)
Supplement: XML Treatment for Neocinnamomum macrocarpum [file phytokeys.269.177163-treatment1.xml]

<!DOCTYPE tp:taxon-treatment
  PUBLIC "-//TaxonX//DTD Taxonomic Treatment Publishing DTD v0 20100105//EN" "tax-treatment-NSO.dtd">
<tp:taxon-treatment xmlns:tp="http://www.plazi.org/taxpub"><tp:treatment-meta><kwd-group><label>Taxon classification</label><kwd>
              <named-content content-type="kingdom">Plantae</named-content>
            </kwd><kwd>
              <named-content content-type="order">Laurales</named-content>
            </kwd><kwd>
              <named-content content-type="family">Lauraceae</named-content>
            </kwd></kwd-group><mixed-citation publication-type="journal"><person-group><name><surname>Lin</surname><given-names>Wei-Lan</given-names></name><name><surname>Zhang</surname><given-names>Zi-Yi</given-names></name><name><surname>Deng</surname><given-names>Chao-Yi</given-names></name><name><surname>Xu</surname><given-names>Wen-Bin</given-names></name><name><surname>Liu</surname><given-names>Bing</given-names></name></person-group><article-title>﻿Taxonomic notes on <italic><tp:taxon-name><tp:taxon-name-part taxon-name-part-type="genus" reg="Neocinnamomum">Neocinnamomum</tp:taxon-name-part></tp:taxon-name></italic> (<tp:taxon-name><tp:taxon-name-part taxon-name-part-type="family">Lauraceae</tp:taxon-name-part></tp:taxon-name>): a new combination and a new species from southwestern China</article-title><source>PhytoKeys</source><day>16</day><month>01</month><year>2026</year><volume>269</volume><fpage>209</fpage><lpage>220</lpage><pub-id pub-id-type="doi">10.3897/phytokeys.269.177163</pub-id></mixed-citation></tp:treatment-meta><tp:nomenclature><label>﻿</label><tp:taxon-name><object-id xmlns:xlink="http://www.w3.org/1999/xlink" content-type="arpha" xlink:type="simple">A8F987F7-6AC1-56C5-B124-55E8CE02F27F</object-id>
            <tp:taxon-name-part taxon-name-part-type="genus" reg="Neocinnamomum">Neocinnamomum</tp:taxon-name-part>
            <tp:taxon-name-part taxon-name-part-type="species" reg="macrocarpum">macrocarpum</tp:taxon-name-part>
            <object-id xmlns:xlink="http://www.w3.org/1999/xlink" content-type="ipni" xlink:type="simple">urn:lsid:ipni.org:names:77375095-1</object-id>
          </tp:taxon-name><tp:taxon-authority>(Wen B.Xu &amp; B.S.Xia) Bing Liu, Wei L. Lin &amp; Wen B. Xu, comb. et</tp:taxon-authority><tp:taxon-status xmlns:xlink="http://www.w3.org/1999/xlink" xlink:type="simple">stat. nov.</tp:taxon-status><xref ref-type="fig" rid="F1">Fig. 1</xref></tp:nomenclature><tp:treatment-sec sec-type="Basionym" id="SECID0EVOAC"><title>Basionym.</title><p><tp:taxon-name><tp:taxon-name-part taxon-name-part-type="genus" reg="Neocinnamomum">Neocinnamomum</tp:taxon-name-part> <tp:taxon-name-part taxon-name-part-type="species" reg="caudatum">caudatum</tp:taxon-name-part> <tp:taxon-name-part taxon-name-part-type="infraspecific-rank">var.</tp:taxon-name-part> <tp:taxon-name-part taxon-name-part-type="variety" reg="macrocarpum">macrocarpum</tp:taxon-name-part></tp:taxon-name> Wen B. Xu &amp; B.S. Xia, Guihaia, 37: 856. 2017.</p><fig id="F1" position="float" orientation="portrait"><object-id xmlns:xlink="http://www.w3.org/1999/xlink" content-type="doi" xlink:type="simple">10.3897/phytokeys.269.177163.figure1</object-id><object-id xmlns:xlink="http://www.w3.org/1999/xlink" content-type="arpha" xlink:type="simple">E4937449-890D-5523-AAF7-A03FB112B0D7</object-id><label>Figure 1.</label><caption><p>Side-by-side morphological comparison of <italic><tp:taxon-name><tp:taxon-name-part taxon-name-part-type="genus" reg="Neocinnamomum">Neocinnamomum</tp:taxon-name-part> <tp:taxon-name-part taxon-name-part-type="species" reg="caudatum">caudatum</tp:taxon-name-part></tp:taxon-name></italic> (ACEG) and <italic><tp:taxon-name><tp:taxon-name-part taxon-name-part-type="genus" reg="Neocinnamomum">Neocinnamomum</tp:taxon-name-part> <tp:taxon-name-part taxon-name-part-type="species" reg="macrocarpum">macrocarpum</tp:taxon-name-part></tp:taxon-name></italic> (BDFH). <bold>A, B.</bold> Branch and leaves; <bold>C, D.</bold> Inflorescence; <bold>E, F.</bold> Young fruits; <bold>G, H.</bold> Mature fruits.</p></caption><graphic xmlns:xlink="http://www.w3.org/1999/xlink" xlink:href="phytokeys-269-209_article-177163__-g001.jpg" position="float" orientation="portrait" xlink:type="simple" id="oo_1513603.jpg"><uri content-type="original_file" xlink:type="simple">https://binary.pensoft.net/fig/1513603</uri></graphic></fig></tp:treatment-sec><tp:treatment-sec sec-type="material" id="SECID0EYAAE"><title>Type.</title><p><bold>China. Guangxi Province</bold> • Debao County, Dongling; 25 Nov 2014; fruit; <italic>Shou-Jun Zhang &amp; Wen-Bin Xu 140607</italic> (holotype: HIB!).</p></tp:treatment-sec><tp:treatment-sec sec-type="material" id="SECID0ECBAE"><title>Additional specimens examined.</title><p><bold>China. Guangxi Province</bold> • Debao County, Dongling; 1 Aug 2016; flower; <italic>Wen-Bin Xu &amp; Bo-Shun Xia 160801</italic> (paratype, HIB!), <italic>Wen-Bin Xu &amp; Bo-Shun Xia 160802</italic> (paratype: HIB!); • Long’an County, Dujie, Sanle, Zhusha; 8 Dec 2024; fruit; <italic>Bing Liu, Wei-Lan Lin, Zhi Yang 17840, 17842, 17843</italic> (PE); • Long’an County, Dujie, Sanle, Zhusha; 14 May 2025; flower; <italic>Bing Liu, Wei-Lan Lin, Zhi-Yong Tang 18478</italic> (PE); • Debao County, Dongling, Duomo, Duoli; 9 Dec 2024; fruit; <italic>Bing Liu, Wei-Lan Lin, Zhi Yang 17850, 17855</italic> (PE); • Debao County, Dongling, Duole; 9 Dec 2024; fruit; <italic>Bing Liu, Wei-Lan Lin, Zhi Yang 17856, 17857</italic> (PE); • Pingguo City, Haicheng, Yongliang, Longhe; 21 Jan 2025; <italic>Bing Liu, Wei-Lan Lin 18132</italic> (PE); • Jingxi City, Ande, Xincun; 10 Nov 1956; <italic>Yin-Kun Li P00834</italic> (PE); • Jingxi City, Yuexu, Xiamin; 20 Aug 2021; <italic>Xi-Tao Li, Huan Xiao ZYA01534</italic> (PE); • Jingxi City, Huadong, Lixing; 1 Jun 2021; <italic>Shi-Yue Nong, Qiu-Yan Lu ZYB00171</italic> (PE); • Jingxi City, Huadong, Wuquan, Quantun; 10 Dec 2024; fruit; <italic>Bing Liu, Wei-Lan Lin, Zhi Yang 17877, 17878, 17879</italic> (PE); • Jingxi City, Huadong, Wuquan, Quantun; 15 May 2025; flower; <italic>Bing Liu, Wei-Lan Lin, Zhi-Yong Tang 18517, 18519</italic> (PE).</p></tp:treatment-sec><tp:treatment-sec sec-type="notes" id="SECID0ECCAE"><title>Notes.</title><p><tp:taxon-name><tp:taxon-name-part taxon-name-part-type="genus" reg="Neocinnamomum">Neocinnamomum</tp:taxon-name-part> <tp:taxon-name-part taxon-name-part-type="species" reg="caudatum">caudatum</tp:taxon-name-part> <tp:taxon-name-part taxon-name-part-type="infraspecific-rank">var.</tp:taxon-name-part> <tp:taxon-name-part taxon-name-part-type="variety" reg="macrocarpum">macrocarpum</tp:taxon-name-part></tp:taxon-name> was published as a variety of <italic><tp:taxon-name><tp:taxon-name-part taxon-name-part-type="genus" reg="Neocinnamomum">N.</tp:taxon-name-part> <tp:taxon-name-part taxon-name-part-type="species" reg="caudatum">caudatum</tp:taxon-name-part></tp:taxon-name></italic>. The two taxa share several characters, such as puberulent branchlets, glabrous leaf blades with numerous transverse veins, and dark purple fruits when mature. However, morphological differences indicate that <tp:taxon-name><tp:taxon-name-part taxon-name-part-type="genus" reg="Neocinnamomum">N.</tp:taxon-name-part> <tp:taxon-name-part taxon-name-part-type="species" reg="caudatum">caudatum</tp:taxon-name-part> <tp:taxon-name-part taxon-name-part-type="infraspecific-rank">var.</tp:taxon-name-part> <tp:taxon-name-part taxon-name-part-type="variety" reg="macrocarpum">macrocarpum</tp:taxon-name-part></tp:taxon-name> should be elevated to species rank, namely <italic><tp:taxon-name><tp:taxon-name-part taxon-name-part-type="genus" reg="Neocinnamomum">N.</tp:taxon-name-part> <tp:taxon-name-part taxon-name-part-type="species" reg="macrocarpum">macrocarpum</tp:taxon-name-part></tp:taxon-name></italic>. The main differences between the two species lie in leaf blade venation, inflorescence structure, flower size, and fruit shape. <italic><tp:taxon-name><tp:taxon-name-part taxon-name-part-type="genus" reg="Neocinnamomum">N.</tp:taxon-name-part> <tp:taxon-name-part taxon-name-part-type="species" reg="macrocarpum">macrocarpum</tp:taxon-name-part></tp:taxon-name></italic> differs from <italic><tp:taxon-name><tp:taxon-name-part taxon-name-part-type="genus" reg="Neocinnamomum">N.</tp:taxon-name-part> <tp:taxon-name-part taxon-name-part-type="species" reg="caudatum">caudatum</tp:taxon-name-part></tp:taxon-name></italic> by its triplinerved leaves (vs. trinerved leaves), axillary cymules or cymules rarely arranged in terminal panicles (vs. numerous cymules arranged in both axillary and terminal panicles), small flowers (3–4 mm in diameter vs. 6–8 mm in diameter), and widely ovoid fruits (2–3 × 1.6–2.8 cm vs. narrowly ellipsoid fruits, 1.5–2 × 0.8–1 cm) (Table <xref ref-type="table" rid="T1">1</xref>).</p><table-wrap id="T1" position="float" orientation="portrait"><label>Table 1.</label><caption><p>A morphological comparison among <italic><tp:taxon-name><tp:taxon-name-part taxon-name-part-type="genus" reg="Neocinnamomum">Neocinnamomum</tp:taxon-name-part> <tp:taxon-name-part taxon-name-part-type="species" reg="macrocarpum">macrocarpum</tp:taxon-name-part></tp:taxon-name></italic>, <italic><tp:taxon-name><tp:taxon-name-part taxon-name-part-type="genus" reg="Neocinnamomum">N.</tp:taxon-name-part> <tp:taxon-name-part taxon-name-part-type="species" reg="caudatum">caudatum</tp:taxon-name-part></tp:taxon-name></italic>, <italic><tp:taxon-name><tp:taxon-name-part taxon-name-part-type="genus" reg="Neocinnamomum">N.</tp:taxon-name-part> <tp:taxon-name-part taxon-name-part-type="species" reg="citratum">citratum</tp:taxon-name-part></tp:taxon-name></italic>, and <italic><tp:taxon-name><tp:taxon-name-part taxon-name-part-type="genus" reg="Neocinnamomum">N.</tp:taxon-name-part> <tp:taxon-name-part taxon-name-part-type="species" reg="lecomtei">lecomtei</tp:taxon-name-part></tp:taxon-name></italic>.</p></caption><table id="TID0EFKAG" rules="all"><tbody><tr><th rowspan="1" colspan="1">Character</th><th rowspan="1" colspan="1">
                    <italic>
                      <tp:taxon-name><tp:taxon-name-part taxon-name-part-type="genus" reg="Neocinnamomum">N.</tp:taxon-name-part> <tp:taxon-name-part taxon-name-part-type="species" reg="macrocarpum">macrocarpum</tp:taxon-name-part></tp:taxon-name>
                    </italic>
                  </th><th rowspan="1" colspan="1">
                    <italic>
                      <tp:taxon-name><tp:taxon-name-part taxon-name-part-type="genus" reg="Neocinnamomum">N.</tp:taxon-name-part> <tp:taxon-name-part taxon-name-part-type="species" reg="caudatum">caudatum</tp:taxon-name-part></tp:taxon-name>
                    </italic>
                  </th><th rowspan="1" colspan="1">
                    <italic>
                      <tp:taxon-name><tp:taxon-name-part taxon-name-part-type="genus" reg="Neocinnamomum">N.</tp:taxon-name-part> <tp:taxon-name-part taxon-name-part-type="species" reg="citratum">citratum</tp:taxon-name-part></tp:taxon-name>
                    </italic>
                  </th><th rowspan="1" colspan="1">
                    <italic>
                      <tp:taxon-name><tp:taxon-name-part taxon-name-part-type="genus" reg="Neocinnamomum">N.</tp:taxon-name-part> <tp:taxon-name-part taxon-name-part-type="species" reg="lecomtei">lecomtei</tp:taxon-name-part></tp:taxon-name>
                    </italic>
                  </th></tr><tr><td rowspan="1" colspan="1">Branchlet</td><td rowspan="1" colspan="1">puberulent to glabrous</td><td rowspan="1" colspan="1">puberulent to glabrous</td><td rowspan="1" colspan="1">rusty or white pubescent but soon glabrous</td><td rowspan="1" colspan="1">densely pubescent initially but puberulent when mature</td></tr><tr><td rowspan="1" colspan="1">Leaf pubescence</td><td rowspan="1" colspan="1">glabrous on both surfaces</td><td rowspan="1" colspan="1">glabrous on both surfaces</td><td rowspan="1" colspan="1">sparsely white sericeous on abaxial surface when young and glabrous on both surfaces when mature</td><td rowspan="1" colspan="1">densely rusty pubescent on both surfaces when young and abaxially when mature</td></tr><tr><td rowspan="1" colspan="1">Leaf blade size (cm)</td><td rowspan="1" colspan="1">3–9 × 2.5–7</td><td rowspan="1" colspan="1">4–12 × 2–4.5</td><td rowspan="1" colspan="1">3.5–13 × 1.5–5.3</td><td rowspan="1" colspan="1">(5.5–) 8–12 × (2.5–) 4–7.5</td></tr><tr><td rowspan="1" colspan="1">Leaf vein</td><td rowspan="1" colspan="1">triplinerved</td><td rowspan="1" colspan="1">trinerved</td><td rowspan="1" colspan="1">trinerved</td><td rowspan="1" colspan="1">trinerved</td></tr><tr><td rowspan="1" colspan="1">Inflorescence</td><td rowspan="1" colspan="1">cymules axillary or rarely arranged in terminal panicles</td><td rowspan="1" colspan="1">panicle terminal and axillary</td><td rowspan="1" colspan="1">cymules axillary, rarely terminal</td><td rowspan="1" colspan="1">cymules axillary</td></tr><tr><td rowspan="1" colspan="1">Flower size (mm)</td><td rowspan="1" colspan="1">3–4</td><td rowspan="1" colspan="1">6–8</td><td rowspan="1" colspan="1">4–4.5</td><td rowspan="1" colspan="1">4–4.5</td></tr><tr><td rowspan="1" colspan="1">Tepals pubescence</td><td rowspan="1" colspan="1">rusty puberulent on two sides</td><td rowspan="1" colspan="1">rusty puberulent on two sides</td><td rowspan="1" colspan="1">densely rusty puberulent on two sides</td><td rowspan="1" colspan="1">densely rusty puberulent on two sides</td></tr><tr><td rowspan="1" colspan="1">Fruit shape</td><td rowspan="1" colspan="1">widely ovoid</td><td rowspan="1" colspan="1">narrowly ellipsoid</td><td rowspan="1" colspan="1">oblate to globose</td><td rowspan="1" colspan="1">ellipsoid</td></tr><tr><td rowspan="1" colspan="1">Fruit size (cm)</td><td rowspan="1" colspan="1">2–3 × 1.6–2.8</td><td rowspan="1" colspan="1">1.5–2 × 0.8–1</td><td rowspan="1" colspan="1">1.5–2 × 1.5–3</td><td rowspan="1" colspan="1">1.5–2.5 × 0.9–2</td></tr></tbody></table></table-wrap><p>The native range of <italic><tp:taxon-name><tp:taxon-name-part taxon-name-part-type="genus" reg="Neocinnamomum">N.</tp:taxon-name-part> <tp:taxon-name-part taxon-name-part-type="species" reg="macrocarpum">macrocarpum</tp:taxon-name-part></tp:taxon-name></italic> is considerably larger than its type locality. Based on our field investigations, this species is widely distributed in southwestern Guangxi (Fig. <xref ref-type="fig" rid="F5">5</xref>, red triangles). Moreover, <italic><tp:taxon-name><tp:taxon-name-part taxon-name-part-type="genus" reg="Neocinnamomum">N.</tp:taxon-name-part> <tp:taxon-name-part taxon-name-part-type="species" reg="macrocarpum">macrocarpum</tp:taxon-name-part></tp:taxon-name></italic> grows on limestone mountains, whereas <italic><tp:taxon-name><tp:taxon-name-part taxon-name-part-type="genus" reg="Neocinnamomum">N.</tp:taxon-name-part> <tp:taxon-name-part taxon-name-part-type="species" reg="caudatum">caudatum</tp:taxon-name-part></tp:taxon-name></italic> occurs on granite or other non-limestone mountains.</p></tp:treatment-sec><tp:treatment-sec><!--Section generated to contain objects referenced in tp:taxon-treatment.--><fig id="F5" position="float" orientation="portrait"><object-id xmlns:xlink="http://www.w3.org/1999/xlink" content-type="doi" xlink:type="simple">10.3897/phytokeys.269.177163.figure5</object-id><object-id xmlns:xlink="http://www.w3.org/1999/xlink" content-type="arpha" xlink:type="simple">0BE864CD-E9A1-5A8D-B38A-590548F25D5C</object-id><label>Figure 5.</label><caption><p>Map showing the distribution of <italic><tp:taxon-name><tp:taxon-name-part taxon-name-part-type="genus" reg="Neocinnamomum">Neocinnamomum</tp:taxon-name-part> <tp:taxon-name-part taxon-name-part-type="species" reg="caudatum">caudatum</tp:taxon-name-part></tp:taxon-name></italic> (yellow), <italic><tp:taxon-name><tp:taxon-name-part taxon-name-part-type="genus" reg="Neocinnamomum">N.</tp:taxon-name-part> <tp:taxon-name-part taxon-name-part-type="species" reg="macrocarpum">macrocarpum</tp:taxon-name-part></tp:taxon-name></italic> (red), <italic><tp:taxon-name><tp:taxon-name-part taxon-name-part-type="genus" reg="Neocinnamomum">N.</tp:taxon-name-part> <tp:taxon-name-part taxon-name-part-type="species" reg="citratum">citratum</tp:taxon-name-part></tp:taxon-name></italic> (blue), and <italic><tp:taxon-name><tp:taxon-name-part taxon-name-part-type="genus" reg="Neocinnamomum">N.</tp:taxon-name-part> <tp:taxon-name-part taxon-name-part-type="species" reg="lecomtei">lecomtei</tp:taxon-name-part></tp:taxon-name></italic> (purple).</p></caption><graphic xmlns:xlink="http://www.w3.org/1999/xlink" xlink:href="phytokeys-269-209_article-177163__-g005.jpg" position="float" orientation="portrait" xlink:type="simple" id="oo_1513607.jpg"><uri content-type="original_file" xlink:type="simple">https://binary.pensoft.net/fig/1513607</uri></graphic></fig></tp:treatment-sec></tp:taxon-treatment>
