# Supplementary material for: ﻿Taxonomic notes on Neocinnamomum (Lauraceae): a new combination and a new species from southwestern China
Source: PhytoKeys. 2026 Jan 16;269:209–20. doi: 10.3897/phytokeys.269.177163 (PMC12831112; doi:10.3897/phytokeys.269.177163)
Supplement: XML Treatment for Neocinnamomum citratum [file phytokeys.269.177163-treatment2.xml]

<!DOCTYPE tp:taxon-treatment
  PUBLIC "-//TaxonX//DTD Taxonomic Treatment Publishing DTD v0 20100105//EN" "tax-treatment-NSO.dtd">
<tp:taxon-treatment xmlns:tp="http://www.plazi.org/taxpub"><tp:treatment-meta><kwd-group><label>Taxon classification</label><kwd>
              <named-content content-type="kingdom">Plantae</named-content>
            </kwd><kwd>
              <named-content content-type="order">Laurales</named-content>
            </kwd><kwd>
              <named-content content-type="family">Lauraceae</named-content>
            </kwd></kwd-group><mixed-citation publication-type="journal"><person-group><name><surname>Lin</surname><given-names>Wei-Lan</given-names></name><name><surname>Zhang</surname><given-names>Zi-Yi</given-names></name><name><surname>Deng</surname><given-names>Chao-Yi</given-names></name><name><surname>Xu</surname><given-names>Wen-Bin</given-names></name><name><surname>Liu</surname><given-names>Bing</given-names></name></person-group><article-title>﻿Taxonomic notes on <italic><tp:taxon-name><tp:taxon-name-part taxon-name-part-type="genus" reg="Neocinnamomum">Neocinnamomum</tp:taxon-name-part></tp:taxon-name></italic> (<tp:taxon-name><tp:taxon-name-part taxon-name-part-type="family">Lauraceae</tp:taxon-name-part></tp:taxon-name>): a new combination and a new species from southwestern China</article-title><source>PhytoKeys</source><day>16</day><month>01</month><year>2026</year><volume>269</volume><fpage>209</fpage><lpage>220</lpage><pub-id pub-id-type="doi">10.3897/phytokeys.269.177163</pub-id></mixed-citation></tp:treatment-meta><tp:nomenclature><label>﻿</label><tp:taxon-name><object-id xmlns:xlink="http://www.w3.org/1999/xlink" content-type="arpha" xlink:type="simple">E863C4D9-C339-5A29-BD73-AAEB71A75FB8</object-id>
            <tp:taxon-name-part taxon-name-part-type="genus" reg="Neocinnamomum">Neocinnamomum</tp:taxon-name-part>
            <tp:taxon-name-part taxon-name-part-type="species" reg="citratum">citratum</tp:taxon-name-part>
            <object-id xmlns:xlink="http://www.w3.org/1999/xlink" content-type="ipni" xlink:type="simple">urn:lsid:ipni.org:names:77375096-1</object-id>
          </tp:taxon-name><tp:taxon-authority>C.Y.Deng, Bing Liu &amp; Wei L.Lin</tp:taxon-authority><tp:taxon-status xmlns:xlink="http://www.w3.org/1999/xlink" xlink:type="simple">sp. nov.</tp:taxon-status><xref ref-type="fig" rid="F2">Figs 2</xref><xref ref-type="fig" rid="F3">, 3</xref><xref ref-type="fig" rid="F4">, 4</xref></tp:nomenclature><tp:treatment-sec sec-type="material" id="SECID0EAQAE"><title>Type.</title><p><bold>China. Guizhou Province</bold> • Qianxinan Buyi and Miao Autonomous Prefecture, Xingyi City, Wanfenglin, Wanfu Village; alt. ca. 1178 m elev.; 17 Dec 2024; fruit; <italic>Bing Liu, Wei-Lan Lin, Zhi Yang &amp; Chao-Yi Deng 17921</italic> (holotype: PE!; isotypes: PE!).</p><fig id="F2" position="float" orientation="portrait"><object-id xmlns:xlink="http://www.w3.org/1999/xlink" content-type="doi" xlink:type="simple">10.3897/phytokeys.269.177163.figure2</object-id><object-id xmlns:xlink="http://www.w3.org/1999/xlink" content-type="arpha" xlink:type="simple">00E80F0C-CA77-5C66-80E1-E08A999D2738</object-id><label>Figure 2.</label><caption><p>Morphology of <italic><tp:taxon-name><tp:taxon-name-part taxon-name-part-type="genus" reg="Neocinnamomum">Neocinnamomum</tp:taxon-name-part> <tp:taxon-name-part taxon-name-part-type="species" reg="citratum">citratum</tp:taxon-name-part></tp:taxon-name></italic> sp. nov. <bold>A.</bold> Habit; <bold>B.</bold> Adaxial view of leaf blade; <bold>C.</bold> Abaxial view of leaf blade; <bold>D.</bold> Flowering branch; <bold>E.</bold> Inflorescence; <bold>F.</bold> Fruiting branch; <bold>G.</bold> A fruit with persistent perianth lobes.</p></caption><graphic xmlns:xlink="http://www.w3.org/1999/xlink" xlink:href="phytokeys-269-209_article-177163__-g002.jpg" position="float" orientation="portrait" xlink:type="simple" id="oo_1513604.jpg"><uri content-type="original_file" xlink:type="simple">https://binary.pensoft.net/fig/1513604</uri></graphic></fig></tp:treatment-sec><tp:treatment-sec sec-type="diagnosis" id="SECID0EQRAE"><title>Diagnosis.</title><p>This new species is close to <italic><tp:taxon-name><tp:taxon-name-part taxon-name-part-type="genus" reg="Neocinnamomum">N.</tp:taxon-name-part> <tp:taxon-name-part taxon-name-part-type="species" reg="lecomtei">lecomtei</tp:taxon-name-part></tp:taxon-name></italic> but differs from sparsely white sericeous leaf blade on abaxial surface when young and glabrous when mature (vs. densely rusty pubescent on both surfaces when young and abaxially when mature) and oblate to globose fruits (vs. ellipsoid fruits), as well as its strong lemon fragrance of branches, leaves, and bark (vs. faint fragrance in the latter species).</p><fig id="F3" position="float" orientation="portrait"><object-id xmlns:xlink="http://www.w3.org/1999/xlink" content-type="doi" xlink:type="simple">10.3897/phytokeys.269.177163.figure3</object-id><object-id xmlns:xlink="http://www.w3.org/1999/xlink" content-type="arpha" xlink:type="simple">2755E98C-118C-502B-9227-338FECAC0417</object-id><label>Figure 3.</label><caption><p>Illustrations of <italic><tp:taxon-name><tp:taxon-name-part taxon-name-part-type="genus" reg="Neocinnamomum">Neocinnamomum</tp:taxon-name-part> <tp:taxon-name-part taxon-name-part-type="species" reg="citratum">citratum</tp:taxon-name-part></tp:taxon-name></italic> sp. nov. showing morphological details. <bold>A.</bold> Flowering branch; <bold>B.</bold> Fruiting branch; <bold>C.</bold> Leaf blade venation; <bold>D.</bold> A flower showing the spreading perianth lobes and four whorls of stamens; <bold>E.</bold> Abaxial (left) and adaxial (right) views of outer perianth lobes; <bold>F.</bold> Abaxial (left) and adaxial (right) views of inner perianth lobes; <bold>G.</bold> Abaxial (left) and adaxial (right) sides of fertile stamens of the first and second whorls; <bold>H.</bold> Abaxial (right) and adaxial (left) sides of fertile stamens of the third whorl; <bold>I.</bold> The fourth-whorl staminode; <bold>J.</bold> Pistil. Drawn by Zi-Yi Zhang.</p></caption><graphic xmlns:xlink="http://www.w3.org/1999/xlink" xlink:href="phytokeys-269-209_article-177163__-g003.jpg" position="float" orientation="portrait" xlink:type="simple" id="oo_1513605.jpg"><uri content-type="original_file" xlink:type="simple">https://binary.pensoft.net/fig/1513605</uri></graphic></fig></tp:treatment-sec><tp:treatment-sec sec-type="description" id="SECID0ENTAE"><title>Description.</title><p>Trees, 4.5–20 m tall. Bark yellowish brown, old bark gray. Branchlets terete, rusty, or white pubescent initially but soon glabrous. Leaves alternate. Petiole 0.6–1.4 cm long, rusty, or white tomentose when young. Leaf blade papyraceous, narrowly ovate to ovate, 3.5–13 × 1.5–5.3 cm, apex acuminate, base acuminate to obtuse; sparsely white sericeous on abaxial surface when young and glabrous on both surfaces when mature, abaxially white farinose, trinerved, secondary lateral veins inconspicuous, veinlets densely reticulate. Inflorescences cymules, axillary, rarely terminal, with 2 to more than ten flowers, peduncle 0.2–4 mm long, pedicels 0.5–1.0 cm long, peduncle and pedicels rusty pubescent. Bracts subulate, 1.5 mm long, densely rusty puberulent. Flowers bisexual, yellowish green, ca. 4 mm in diam. Perianth lobes 6, subequal, triangular-ovate, ca. 1.2–1.5 mm long, densely rusty puberulent outside and inside. Fertile stamens 9, ca. 1 mm long, rusty puberulent; filaments as long as anthers, those of 3<sup>rd</sup> whorl each with 2 glands, others glandless; those of 1<sup>st</sup> and 2<sup>nd</sup> whorls each with 2 introrse cells and 2 lateral cells, 4 oval cells arranged in an almost transverse series; those of 3<sup>rd</sup> whorl each with 2 extrorse cells and 2 lateral cells. Staminodes ovoid, ca. 0.4 mm long, nearly estipitate. Ovary ellipsoid-ovoid, ca. 0.8 mm long. Style short, stigma discoid. Fruit oblate to globose, 1.5–2 × 1.5–3 cm, red when mature. Perianth cup in fruit crateriform, 0.6–1 cm wide on top; perianth lobes in fruit persistent.</p><fig id="F4" position="float" orientation="portrait"><object-id xmlns:xlink="http://www.w3.org/1999/xlink" content-type="doi" xlink:type="simple">10.3897/phytokeys.269.177163.figure4</object-id><object-id xmlns:xlink="http://www.w3.org/1999/xlink" content-type="arpha" xlink:type="simple">A0BE460C-B3C5-567C-AE83-55DDE2AA6464</object-id><label>Figure 4.</label><caption><p>Side-by-side morphological comparison of <italic><tp:taxon-name><tp:taxon-name-part taxon-name-part-type="genus" reg="Neocinnamomum">Neocinnamomum</tp:taxon-name-part> <tp:taxon-name-part taxon-name-part-type="species" reg="citratum">citratum</tp:taxon-name-part></tp:taxon-name></italic> (ACEG) and <italic><tp:taxon-name><tp:taxon-name-part taxon-name-part-type="genus" reg="Neocinnamomum">Neocinnamomum</tp:taxon-name-part> <tp:taxon-name-part taxon-name-part-type="species" reg="lecomtei">lecomtei</tp:taxon-name-part></tp:taxon-name></italic> (BDFH). <bold>A, B.</bold> Branch and leaves; <bold>C, D.</bold> Abaxial surface of leaf blade base; <bold>E, F.</bold> Inflorescence; <bold>G, H.</bold> Mature fruits.</p></caption><graphic xmlns:xlink="http://www.w3.org/1999/xlink" xlink:href="phytokeys-269-209_article-177163__-g004.jpg" position="float" orientation="portrait" xlink:type="simple" id="oo_1513606.jpg"><uri content-type="original_file" xlink:type="simple">https://binary.pensoft.net/fig/1513606</uri></graphic></fig></tp:treatment-sec><tp:treatment-sec sec-type="distribution" id="SECID0EGVAE"><title>Distribution.</title><p>Southwestern China (Guangxi, Guizhou, Yunnan) (Fig. <xref ref-type="fig" rid="F5">5</xref>, blue triangles).</p><fig id="F5" position="float" orientation="portrait"><object-id xmlns:xlink="http://www.w3.org/1999/xlink" content-type="doi" xlink:type="simple">10.3897/phytokeys.269.177163.figure5</object-id><object-id xmlns:xlink="http://www.w3.org/1999/xlink" content-type="arpha" xlink:type="simple">0BE864CD-E9A1-5A8D-B38A-590548F25D5C</object-id><label>Figure 5.</label><caption><p>Map showing the distribution of <italic><tp:taxon-name><tp:taxon-name-part taxon-name-part-type="genus" reg="Neocinnamomum">Neocinnamomum</tp:taxon-name-part> <tp:taxon-name-part taxon-name-part-type="species" reg="caudatum">caudatum</tp:taxon-name-part></tp:taxon-name></italic> (yellow), <italic><tp:taxon-name><tp:taxon-name-part taxon-name-part-type="genus" reg="Neocinnamomum">N.</tp:taxon-name-part> <tp:taxon-name-part taxon-name-part-type="species" reg="macrocarpum">macrocarpum</tp:taxon-name-part></tp:taxon-name></italic> (red), <italic><tp:taxon-name><tp:taxon-name-part taxon-name-part-type="genus" reg="Neocinnamomum">N.</tp:taxon-name-part> <tp:taxon-name-part taxon-name-part-type="species" reg="citratum">citratum</tp:taxon-name-part></tp:taxon-name></italic> (blue), and <italic><tp:taxon-name><tp:taxon-name-part taxon-name-part-type="genus" reg="Neocinnamomum">N.</tp:taxon-name-part> <tp:taxon-name-part taxon-name-part-type="species" reg="lecomtei">lecomtei</tp:taxon-name-part></tp:taxon-name></italic> (purple).</p></caption><graphic xmlns:xlink="http://www.w3.org/1999/xlink" xlink:href="phytokeys-269-209_article-177163__-g005.jpg" position="float" orientation="portrait" xlink:type="simple" id="oo_1513607.jpg"><uri content-type="original_file" xlink:type="simple">https://binary.pensoft.net/fig/1513607</uri></graphic></fig></tp:treatment-sec><tp:treatment-sec sec-type="habitat" id="SECID0EJXAE"><title>Habitat.</title><p>This species occurs in evergreen forests of limestone mountains with an altitudinal range of 1000 to 1300 m. It blooms in May and June, and the fruits are mature during September and December.</p></tp:treatment-sec><tp:treatment-sec sec-type="etymology" id="SECID0EOXAE"><title>Etymology.</title><p>The specific epithet “<italic><tp:taxon-name><tp:taxon-name-part taxon-name-part-type="genus" reg="Neocinnamomum"/><tp:taxon-name-part taxon-name-part-type="species" reg="citratum">citratum</tp:taxon-name-part></tp:taxon-name></italic>” refers to the strong lemon fragrance of the branches, leaves, and bark of this species.</p></tp:treatment-sec><tp:treatment-sec sec-type="material" id="SECID0E5XAE"><title>Additional specimens examined (paratypes).</title><p><bold>CHINA. Guangxi Province</bold> • Napo County, Baidu, Nonghua, Nongbu; 16 May 2025; flower; <italic>Bing Liu, Wei-Lan Lin, Zhi-Yong Tang 18531</italic> (PE!, KUN!, CSH!), <italic>18535</italic> (PE!). <bold>Guizhou Province</bold> • Anlong County, Dewo, Tingxi; 18 Sep 1991; fruit; <italic>Chao-Yi Deng 50462</italic> (KUN!); • Anlong County, Dewo, Dewo Village; 28 April 2025; flower; <italic>Chao-Yi Deng 20250428001</italic> (XIN!); • Xingyi City, Wanfenglin, Wanfu Village; 11 May 2025; flower; <italic>Chao-Yi Deng 20250511001</italic> (XIN!, PE!, KUN!); • Anlong County, Panlong, Yangjiawan; 13 May 2025; cultivated, flower; <italic>Bing Liu, Wei-Lan Lin, Zhi-Yong Tang 18456</italic> (PE!). <bold>Yunnan Province</bold> • Malipo County, Babu, Nadeng, Danong; 14 Oct 2010; fruit; <italic>Bing Liu 1175</italic> (PE!); • Malipo County, Babu, Nadeng, Danong; 15 Dec 2024; fruit; <italic>Bing Liu, Wei-Lan Lin, Zhi Yang, Chao-Yi Deng 17901</italic> (PE!, KUN!, CSH!); • Malipo County, Babu, Nadeng, Danong; 18 May 2025; flower; <italic>Bing Liu, Wei-Lan Lin, Zhi-Yong Tang 18563</italic> (PE!, KUN!, CSH!), <italic>18565</italic> (PE!, CSH!), <italic>18567</italic> (PE!).</p></tp:treatment-sec><tp:treatment-sec sec-type="Uses" id="SECID0EAZAE"><title>Uses.</title><p>The branches, leaves, and bark of <italic><tp:taxon-name><tp:taxon-name-part taxon-name-part-type="genus" reg="Neocinnamomum">Neocinnamomum</tp:taxon-name-part> <tp:taxon-name-part taxon-name-part-type="species" reg="citratum">citratum</tp:taxon-name-part></tp:taxon-name></italic> have a strong lemon fragrance. Therefore, its leaves and branches are collected by the local people in Malipo County and used as spices for cooking.</p></tp:treatment-sec><tp:treatment-sec sec-type="Conservation" id="SECID0ERZAE"><title>Conservation.</title><p>There are five populations with more than 100 individuals. Based on IUCN Red List Categories and Criteria (<xref ref-type="bibr" rid="B5">IUCN 2024</xref>), the new species is categorized as “Not Threatened” (<abbrev xmlns:xlink="http://www.w3.org/1999/xlink" xlink:title="Not Threatened" id="ABBRID0E2ZAE" xlink:type="simple">NT</abbrev> Blab (v) + D).</p></tp:treatment-sec><tp:treatment-sec sec-type="notes" id="SECID0E6ZAE"><title>Notes.</title><p>The new species has a strong lemon fragrance in its branches, leaves, and bark, whereas other species of <italic><tp:taxon-name><tp:taxon-name-part taxon-name-part-type="genus" reg="Neocinnamomum">Neocinnamomum</tp:taxon-name-part></tp:taxon-name></italic> have only a faint fragrance. The rusty pubescence on the branchlets and the sparsely white sericeous pubescence on the abaxial surface of the leaf blade when young, becoming glabrous when mature, distinguish it from <italic><tp:taxon-name><tp:taxon-name-part taxon-name-part-type="genus" reg="Neocinnamomum">N.</tp:taxon-name-part> <tp:taxon-name-part taxon-name-part-type="species" reg="caudatum">caudatum</tp:taxon-name-part></tp:taxon-name></italic>, <italic><tp:taxon-name><tp:taxon-name-part taxon-name-part-type="genus" reg="Neocinnamomum">N.</tp:taxon-name-part> <tp:taxon-name-part taxon-name-part-type="species" reg="fargesii">fargesii</tp:taxon-name-part></tp:taxon-name></italic>, <italic><tp:taxon-name><tp:taxon-name-part taxon-name-part-type="genus" reg="Neocinnamomum">N.</tp:taxon-name-part> <tp:taxon-name-part taxon-name-part-type="species" reg="macrocarpum">macrocarpum</tp:taxon-name-part></tp:taxon-name></italic>, and <italic><tp:taxon-name><tp:taxon-name-part taxon-name-part-type="genus" reg="Neocinnamomum">N.</tp:taxon-name-part> <tp:taxon-name-part taxon-name-part-type="species" reg="mekongense">mekongense</tp:taxon-name-part></tp:taxon-name></italic>, which are nearly glabrous, as well as from <italic><tp:taxon-name><tp:taxon-name-part taxon-name-part-type="genus" reg="Neocinnamomum">N.</tp:taxon-name-part> <tp:taxon-name-part taxon-name-part-type="species" reg="delavayi">delavayi</tp:taxon-name-part></tp:taxon-name></italic> and <italic><tp:taxon-name><tp:taxon-name-part taxon-name-part-type="genus" reg="Neocinnamomum">N.</tp:taxon-name-part> <tp:taxon-name-part taxon-name-part-type="species" reg="lecomtei">lecomtei</tp:taxon-name-part></tp:taxon-name></italic>, which are densely pubescent on both leaf surfaces when young and abaxially when mature. The oblate to globose fruits also distinguish this species from the ellipsoid to narrowly ellipsoid fruits of <italic><tp:taxon-name><tp:taxon-name-part taxon-name-part-type="genus" reg="Neocinnamomum">N.</tp:taxon-name-part> <tp:taxon-name-part taxon-name-part-type="species" reg="caudatum">caudatum</tp:taxon-name-part></tp:taxon-name></italic> and <italic><tp:taxon-name><tp:taxon-name-part taxon-name-part-type="genus" reg="Neocinnamomum">N.</tp:taxon-name-part> <tp:taxon-name-part taxon-name-part-type="species" reg="lecomtei">lecomtei</tp:taxon-name-part></tp:taxon-name></italic> and from the ovoid to ellipsoid-ovoid fruits of <italic><tp:taxon-name><tp:taxon-name-part taxon-name-part-type="genus" reg="Neocinnamomum">N.</tp:taxon-name-part> <tp:taxon-name-part taxon-name-part-type="species" reg="fargesii">fargesii</tp:taxon-name-part></tp:taxon-name></italic>, <italic><tp:taxon-name><tp:taxon-name-part taxon-name-part-type="genus" reg="Neocinnamomum">N.</tp:taxon-name-part> <tp:taxon-name-part taxon-name-part-type="species" reg="delavayi">delavayi</tp:taxon-name-part></tp:taxon-name></italic>, <italic><tp:taxon-name><tp:taxon-name-part taxon-name-part-type="genus" reg="Neocinnamomum">N.</tp:taxon-name-part> <tp:taxon-name-part taxon-name-part-type="species" reg="macrocarpum">macrocarpum</tp:taxon-name-part></tp:taxon-name></italic>, and <italic><tp:taxon-name><tp:taxon-name-part taxon-name-part-type="genus" reg="Neocinnamomum">N.</tp:taxon-name-part> <tp:taxon-name-part taxon-name-part-type="species" reg="mekongense">mekongense</tp:taxon-name-part></tp:taxon-name></italic> (Table <xref ref-type="table" rid="T1">1</xref>).</p></tp:treatment-sec><tp:treatment-sec><!--Section generated to contain objects referenced in tp:taxon-treatment.--><table-wrap id="T1" position="float" orientation="portrait"><label>Table 1.</label><caption><p>A morphological comparison among <italic><tp:taxon-name><tp:taxon-name-part taxon-name-part-type="genus" reg="Neocinnamomum">Neocinnamomum</tp:taxon-name-part> <tp:taxon-name-part taxon-name-part-type="species" reg="macrocarpum">macrocarpum</tp:taxon-name-part></tp:taxon-name></italic>, <italic><tp:taxon-name><tp:taxon-name-part taxon-name-part-type="genus" reg="Neocinnamomum">N.</tp:taxon-name-part> <tp:taxon-name-part taxon-name-part-type="species" reg="caudatum">caudatum</tp:taxon-name-part></tp:taxon-name></italic>, <italic><tp:taxon-name><tp:taxon-name-part taxon-name-part-type="genus" reg="Neocinnamomum">N.</tp:taxon-name-part> <tp:taxon-name-part taxon-name-part-type="species" reg="citratum">citratum</tp:taxon-name-part></tp:taxon-name></italic>, and <italic><tp:taxon-name><tp:taxon-name-part taxon-name-part-type="genus" reg="Neocinnamomum">N.</tp:taxon-name-part> <tp:taxon-name-part taxon-name-part-type="species" reg="lecomtei">lecomtei</tp:taxon-name-part></tp:taxon-name></italic>.</p></caption><table id="TID0EFKAG" rules="all"><tbody><tr><th rowspan="1" colspan="1">Character</th><th rowspan="1" colspan="1">
                    <italic>
                      <tp:taxon-name><tp:taxon-name-part taxon-name-part-type="genus" reg="Neocinnamomum">N.</tp:taxon-name-part> <tp:taxon-name-part taxon-name-part-type="species" reg="macrocarpum">macrocarpum</tp:taxon-name-part></tp:taxon-name>
                    </italic>
                  </th><th rowspan="1" colspan="1">
                    <italic>
                      <tp:taxon-name><tp:taxon-name-part taxon-name-part-type="genus" reg="Neocinnamomum">N.</tp:taxon-name-part> <tp:taxon-name-part taxon-name-part-type="species" reg="caudatum">caudatum</tp:taxon-name-part></tp:taxon-name>
                    </italic>
                  </th><th rowspan="1" colspan="1">
                    <italic>
                      <tp:taxon-name><tp:taxon-name-part taxon-name-part-type="genus" reg="Neocinnamomum">N.</tp:taxon-name-part> <tp:taxon-name-part taxon-name-part-type="species" reg="citratum">citratum</tp:taxon-name-part></tp:taxon-name>
                    </italic>
                  </th><th rowspan="1" colspan="1">
                    <italic>
                      <tp:taxon-name><tp:taxon-name-part taxon-name-part-type="genus" reg="Neocinnamomum">N.</tp:taxon-name-part> <tp:taxon-name-part taxon-name-part-type="species" reg="lecomtei">lecomtei</tp:taxon-name-part></tp:taxon-name>
                    </italic>
                  </th></tr><tr><td rowspan="1" colspan="1">Branchlet</td><td rowspan="1" colspan="1">puberulent to glabrous</td><td rowspan="1" colspan="1">puberulent to glabrous</td><td rowspan="1" colspan="1">rusty or white pubescent but soon glabrous</td><td rowspan="1" colspan="1">densely pubescent initially but puberulent when mature</td></tr><tr><td rowspan="1" colspan="1">Leaf pubescence</td><td rowspan="1" colspan="1">glabrous on both surfaces</td><td rowspan="1" colspan="1">glabrous on both surfaces</td><td rowspan="1" colspan="1">sparsely white sericeous on abaxial surface when young and glabrous on both surfaces when mature</td><td rowspan="1" colspan="1">densely rusty pubescent on both surfaces when young and abaxially when mature</td></tr><tr><td rowspan="1" colspan="1">Leaf blade size (cm)</td><td rowspan="1" colspan="1">3–9 × 2.5–7</td><td rowspan="1" colspan="1">4–12 × 2–4.5</td><td rowspan="1" colspan="1">3.5–13 × 1.5–5.3</td><td rowspan="1" colspan="1">(5.5–) 8–12 × (2.5–) 4–7.5</td></tr><tr><td rowspan="1" colspan="1">Leaf vein</td><td rowspan="1" colspan="1">triplinerved</td><td rowspan="1" colspan="1">trinerved</td><td rowspan="1" colspan="1">trinerved</td><td rowspan="1" colspan="1">trinerved</td></tr><tr><td rowspan="1" colspan="1">Inflorescence</td><td rowspan="1" colspan="1">cymules axillary or rarely arranged in terminal panicles</td><td rowspan="1" colspan="1">panicle terminal and axillary</td><td rowspan="1" colspan="1">cymules axillary, rarely terminal</td><td rowspan="1" colspan="1">cymules axillary</td></tr><tr><td rowspan="1" colspan="1">Flower size (mm)</td><td rowspan="1" colspan="1">3–4</td><td rowspan="1" colspan="1">6–8</td><td rowspan="1" colspan="1">4–4.5</td><td rowspan="1" colspan="1">4–4.5</td></tr><tr><td rowspan="1" colspan="1">Tepals pubescence</td><td rowspan="1" colspan="1">rusty puberulent on two sides</td><td rowspan="1" colspan="1">rusty puberulent on two sides</td><td rowspan="1" colspan="1">densely rusty puberulent on two sides</td><td rowspan="1" colspan="1">densely rusty puberulent on two sides</td></tr><tr><td rowspan="1" colspan="1">Fruit shape</td><td rowspan="1" colspan="1">widely ovoid</td><td rowspan="1" colspan="1">narrowly ellipsoid</td><td rowspan="1" colspan="1">oblate to globose</td><td rowspan="1" colspan="1">ellipsoid</td></tr><tr><td rowspan="1" colspan="1">Fruit size (cm)</td><td rowspan="1" colspan="1">2–3 × 1.6–2.8</td><td rowspan="1" colspan="1">1.5–2 × 0.8–1</td><td rowspan="1" colspan="1">1.5–2 × 1.5–3</td><td rowspan="1" colspan="1">1.5–2.5 × 0.9–2</td></tr></tbody></table></table-wrap></tp:treatment-sec><ref-list><ref id="B5"><mixed-citation xmlns:xlink="http://www.w3.org/1999/xlink" xlink:type="simple">IUCN (<year>2024</year>) Guidelines for using the IUCN Red List Categories and Criteria. Version 16. <ext-link xlink:href="http://www.iucnredlist.org/documents/RedListGuidelines.pdf" ext-link-type="uri" xlink:type="simple">http://www.iucnredlist.org/documents/RedListGuidelines.pdf</ext-link></mixed-citation></ref></ref-list></tp:taxon-treatment>
